# Supplementary material for: Recent Developments of Nano Flame Retardants for Unsaturated Polyester Resin
Source: Materials (Basel). 2024 Feb 11;17(4):852. doi: 10.3390/ma17040852 (PMC10890331; doi:10.3390/ma17040852)
Supplement: Supplementary file 1 [file materials-17-00852-s001.zip]

Archive with 1 entries (1 files):
- materials-2772448-supplementary.pdf
